# Supplementary material for: Mobgap: A State-of-the-Art Python Framework for Reproducible Estimation and Algorithm Validation of Digital Mobility Outcomes from a Single Wearable Device
Source: Sensors (Basel). 2026 Jul 6;26(13):4294. doi: 10.3390/s26134294 (PMC13364285; doi:10.3390/s26134294)
Supplement: Supplementary file 1 [file sensors-26-04294-s001.zip]

Archive with 1 entries (1 files):
- sensors-4348306-supplementary.pdf
